# Supplementary material for: Range extension and first records of Coryphaenoides striaturus Barnard, 1925 and Coryphaenoides subserrulatus Makushok, 1976 (Macrouridae: Gadiformes) in Brazilian waters, Southwest Atlantic, using integrative taxonomy
Source: J Fish Biol. 2026 Mar 20;109(1):599–604. doi: 10.1111/jfb.70401 (PMC13397166; doi:10.1111/jfb.70401)
Supplement: Supplementary file 1 — Table S1. Similarity values from barcode ID comparisons of the generated sequence DOP032‐24 with the sequences available on the BOLD Systems database. [file JFB-109-599-s002.xlsx]

## Sheet: Planilha1
Table S1. Similarity values from Barcode ID comparisons of the generated sequence DOP032-24 with the sequences available on the BOLD Systems database
Species	BOLD ID	Locality	Similarity%
Coryphaenoides striaturus	FMVIC042-07	New Zealand	100
Coryphaenoides striaturus	FMVIC044-07	Australia	100
Coryphaenoides striaturus	FMVIC045-07	Australia	100
Coryphaenoides striaturus	FMVIC046-07	New Zealand	100
Coryphaenoides striaturus	FNZ089-06	New Zealand	100
Coryphaenoides striaturus	FNZ090-06	New Zealand	99.84
Coryphaenoides striaturus	FNZ091-06	New Zealand	99.81
Coryphaenoides striaturus	FNZ092-06	New Zealand	100
Coryphaenoides striaturus	FNZC539-10	New Zealand	100
Coryphaenoides striaturus	FNZC540-10	New Zealand	100
Coryphaenoides striaturus	FNZC744-10	New Zealand	100
Coryphaenoides striaturus	FOAP042-16	Australia	100
Coryphaenoides striaturus	FOAP096-16	Australia	99.64
Coryphaenoides striaturus	FOAP142-16	Australia	100
Coryphaenoides striaturus	FOAP176-16	Australia	100
Coryphaenoides striaturus	FOAP183-16	Australia	100
Coryphaenoides striaturus	FOAP184-16	Australia	100
Coryphaenoides striaturus	FOAP328-17	Australia	100
Coryphaenoides striaturus	FOAP385-18	Australia	100
Coryphaenoides striaturus	FOAQ1968-25	Indian Ocean	100
Coryphaenoides striaturus	FOAQ1970-25	Indian Ocean	100
Coryphaenoides striaturus	GBMNB9232-20	New Zealand	100
Coryphaenoides striaturus	GBMND26327-21	No data	100
