# Supplementary material for: Range extension and first records of Coryphaenoides striaturus Barnard, 1925 and Coryphaenoides subserrulatus Makushok, 1976 (Macrouridae: Gadiformes) in Brazilian waters, Southwest Atlantic, using integrative taxonomy
Source: J Fish Biol. 2026 Mar 20;109(1):599–604. doi: 10.1111/jfb.70401 (PMC13397166; doi:10.1111/jfb.70401)
Supplement: Supplementary file 2 — Table S2. Similarity values from barcode ID comparisons of the generated sequence DOP033‐24 with the sequences available on the BOLD Systems database. [file JFB-109-599-s001.xlsx]

## Sheet: Planilha1
Table S2. Similarity values from Barcode ID comparisons of the generated sequence DOP033-24 with the sequences available on the BOLD Systems database
Species	BOLD ID	Locality	Similarity%
Coryphaenoides subserrulatus	FNZ078-06	New Zealand	99.51
Coryphaenoides subserrulatus	FNZ079-06	New Zealand	99.84
Coryphaenoides subserrulatus	FNZ082-06	New Zealand	100
Coryphaenoides subserrulatus	FNZ499-06	New Zealand	100
Coryphaenoides subserrulatus	FNZA040-07	New Zealand	99.68
Coryphaenoides subserrulatus	FNZA041-07	New Zealand	99.84
Coryphaenoides subserrulatus	FNZA042-07	New Zealand	100
Coryphaenoides subserrulatus	FNZA043-07	New Zealand	99.35
Coryphaenoides subserrulatus	FNZA044-07	New Zealand	100
Coryphaenoides subserrulatus	FOAO1799-19	Australia	100
Coryphaenoides subserrulatus	FOAO1800-19	Australia	99.84
Coryphaenoides subserrulatus	FOAO2020-19	Australia	100
Coryphaenoides subserrulatus	FOAO633-15	Australia	99.68
Coryphaenoides subserrulatus	FOAO637-15	Australia	100
Coryphaenoides subserrulatus	FOAO788-15	Australia	99.52
Coryphaenoides subserrulatus	FOAO789-15	Australia	100
Coryphaenoides subserrulatus	FOAQ274-21	Southern Ocean	99.84
Coryphaenoides subserrulatus	FOAQ275-21	Southern Ocean	99.66
Coryphaenoides subserrulatus	GBMNB9233-20	New Zealand	100
